# Supplementary material for: Complementary Error Patterns Between Human Evaluators and GPT-4o in Video-Based Cardiopulmonary Resuscitation Skills Assessment: Implications for Artificial Intelligence-Assisted Second Reading
Source: J Clin Med. 2026 Jun 8;15(12):4436. doi: 10.3390/jcm15124436 (PMC13301782; doi:10.3390/jcm15124436)
Supplement: Supplementary file 1 [file jcm-15-04436-s001.zip]

Archive with 1 entries (1 files):
- jcm-4292261-supplementary.pdf
